# Supplementary material for: Are Tumor Marker Tests Applied Appropriately in Clinical Practice? A Healthcare Claims Data Analysis
Source: Diagnostics (Basel). 2023 Nov 3;13(21):3379. doi: 10.3390/diagnostics13213379 (PMC10648915; doi:10.3390/diagnostics13213379)
Supplement: Supplementary file 1 [file diagnostics-13-03379-s001.zip]

Archive with 1 entries (1 files):
- diagnostics-2672673-supplementary.pdf
